# Supplementary material for: Essential Oil Stabilisation by Response Surface Methodology (RSM): Nanoemulsion Formulation, Physicochemical, Microbiological, and Sensory Investigations
Source: Molecules. 2022 Oct 28;27(21):7330. doi: 10.3390/molecules27217330 (PMC9655826; doi:10.3390/molecules27217330)
Supplement: Supplementary file 1 [file molecules-27-07330-s001.zip]

Archive with 1 entries (1 files):
- molecules-1938794-supplementary.pdf
